# Supplementary material for: The influence of sample distribution on growth model output for a highly-exploited marine fish, the Gulf Corvina (Cynoscion othonopterus)
Source: PeerJ. 2018 Sep 17;6:e5582. doi: 10.7717/peerj.5582 (PMC6148420; doi:10.7717/peerj.5582)
Supplement: Supplemental Information 8 [file peerj-06-5582-s013.r]

#Corvina age and length histograms. Derek Bolser

#set working directory
setwd('C:/Users/ROV/Documents/R')

#import data

#name data
data1=oneyrcorvinagrowthdata
age=data1$Age
tl=data1$TL

#load packages
library(ggplot2)

#ggplot Age
ggplot(data1, aes(x=age)) + geom_histogram(binwidth=0.5) + theme_classic() +
  xlab("Age (years)") + ylab("Frequency") +
  scale_x_continuous(breaks = seq(0,8,1),lim=c(0,9)) +
  scale_y_continuous(breaks = seq(0,180,10),lim=c(0,180)) 

#ggplot Lengths
ggplot(data1, aes(x=tl)) + geom_histogram(binwidth=10) + theme_classic() +
  xlab("Total length (mm)") + ylab("Frequency") +
  scale_x_continuous(breaks = seq(0,1025,25),lim=c(0,1025)) +
  scale_y_continuous(breaks = seq(0,50,5),lim=c(0,50)) + 
  theme(axis.text.x = element_text(angle = 45, vjust = 1, hjust=1))
