# Supplementary material for: The influence of sample distribution on growth model output for a highly-exploited marine fish, the Gulf Corvina (Cynoscion othonopterus)
Source: PeerJ. 2018 Sep 17;6:e5582. doi: 10.7717/peerj.5582 (PMC6148420; doi:10.7717/peerj.5582)
Supplement: Supplemental Information 9 [file peerj-06-5582-s014.csv]

Sample #	TL	Age
120209-27	141	1
120209-28	145	1
120109-04	155	1
120209-26	155	1
180512-353	168	1
120109-02	170	1
120209-24	170	1
120109-03	173	1
120209-25	173	1
120209-23	185	2
200512-338	187	1
180512-350	193	1
111111-263	195	1
180212-059	195	1
050411-48	196	1
100209-07	196	1
100209-10	197	1
120109-01	198	1
120209-07	198	1
120209-18	198	1
120209-22	198	2
120209-19	199	2
120209-05	203	2
012510-05	204	1
120209-16	205	1
120209-20	205	1
130212-542	205	2
120209-09	208	2
120209-04	209	1
012510-03	210	1
012510-15	210	1
120209-21	210	2
012510-09	215	1
100209-17	215	2
012510-16	216	1
100209-20	216	1
120209-03	218	1
120209-15	219	2
280911-193	220	1
050411-49	222	1
012510-01	225	1
120209-13	225	1
120209-14	225	2
012510-10	226	1
012510-11	226	2
100209-02	227	1
100209-19	227	1
012510-14	229	2
120209-17	232	1
012510-02	234	2
180212-056	235	1
120209-11	236	1
120209-12	236	2
120209-02	241	1
280911-194	247	1
120209-10	250	1
120209-08	253	1
050411-19	255	1
170212-043	255	1
171211-440	255	1
211011-240	255	2
151012-760	256	1
050411-50	257	1
100209-16	258	1
100209-05	259	1
111111-270	259	1
093009-03	260	1
093009-13	260	1
171211-431	260	1
100209-04	261	1
012510-12	264	2
100209-12	265	1
291011-399	265	1
093009-02	266	2
100209-09	267	1
012510-04	268	1
093009-18	271	2
093009-05	274	1
050411-20	277	2
151012-764	278	1
093009-15	280	1
171211-434	280	2
221111-257	283	1
031210-05	284	2
093009-08	285	1
100209-08	285	2
081111-342	286	1
093009-14	287	2
100209-15	288	1
093009-01	290	1
093009-06	290	2
171211-439	290	2
050613-17	292	1
171211-432	292	3
111111-272	293	1
101112-1249	295	1
101112-1272	295	1
150712-543	295	1
050411-10	296	2
093009-11	297	1
012510-07	298	2
050411-05	298	2
012510-13	300	2
050411-25	300	2
230712-515	300	2
050613-21	301	2
042410-03	303	2
050411-21	303	2
120209-01	304	4
050411-11	305	2
050411-22	305	2
071111-321	306	1
100309-03	308	2
100209-11	309	2
050411-14	310	1
100209-14	310	2
101112-1267	310	2
050411-07	311	2
170212-042	312	1
291011-401	312	3
031210-02	315	1
042410-02	315	1
101112-1254	315	2
150712-533	315	2
100209-24	316	1
280911-198	316	2
171211-438	317	2
012510-06	318	1
050411-52	320	1
280911-197	320	2
071111-323	323	1
100209-06	323	2
101112-1270	325	1
241012-1152	325	2
291011-402	325	2
050411-39	326	1
071111-324	326	2
050411-46	327	2
042410-04	328	2
012510-08	329	1
042410-06	329	2
050411-01	330	1
050411-47	330	2
240712-514	330	2
300812-593	330	2
100209-13	331	1
031210-03	332	2
050411-36	333	2
050613-24	333	2
050411-37	334	2
031210-09	335	2
151012-758	335	2
050411-26	336	1
050713-24	336	1
100209-18	336	2
031210-14	337	3
050613-23	338	1
151012-755	338	1
151012-762	338	2
050613-02	339	2
101112-1271	340	1
151012-753	340	1
171211-433	340	1
240712-507	340	2
241012-1147	340	2
021011-220	341	1
081111-343	341	1
050613-19	342	3
042410-05	345	2
050411-02	345	4
050411-34	348	1
050411-40	348	2
050613-03	348	2
100209-01	348	2
151012-756	348	3
050411-04	350	1
100209-21	350	1
151012-763	350	2
200512-335	352	1
241012-1154	354	2
050411-13	355	1
050411-44	355	1
071111-326	355	2
240712-509	355	4
050411-32	356	2
031210-07	357	3
050613-07	358	3
050411-18	360	1
050411-42	360	2
171211-435	360	2
191012-1183	360	2
240712-508	360	2
240712-510	360	3
081012-1186	362	3
031210-01	363	1
091011-173	363	1
241012-1150	363	4
050613-20	365	1
171211-436	365	2
291011-404	365	2
300812-594	365	3
050411-06	367	2
240712-511	367	3
031210-12	370	2
031210-15	372	1
050411-15	372	2
170212-041	372	4
291011-403	372	4
050613-11	375	1
050613-16	375	2
151012-761	375	2
241012-1149	375	2
300812-591	375	3
221111-254	376	1
050613-05	378	3
241012-1145	380	1
291011-405	380	1
300812-602	380	2
151012-759	383	2
240712-512	385	2
241012-1146	385	2
241012-1155	388	2
241012-1148	390	2
050411-16	392	2
191012-1178	392	4
031210-10	395	1
050411-29	395	2
071111-327	395	2
300812-590	395	2
241012-1153	396	2
042410-07	398	2
180412-642	400	2
240712-513	400	3
300812-582	402	2
050411-35	403	3
300812-605	404	2
031210-11	405	2
240712-503	405	2
300812-592	405	3
031210-08	406	5
031210-13	409	3
031210-06	410	2
200112-467	410	3
230712-516	410	3
241012-1151	410	4
241012-1156	412	1
031210-04	415	2
100209-03	415	3
230712-528	415	4
081012-1187	416	2
130412-227	420	1
171211-437	420	2
230712-523	420	3
230712-517	423	2
200912-687	430	1
230712-518	430	2
300812-609	430	2
300812-609	430	2
042410-08	438	2
200912-671	438	2
230712-529	445	2
200912-684	448	2
221011-415	450	2
200912-679	454	2
200912-696	454	2
300812-572	454	2
200912-683	455	2
200912-678	458	2
200912-694	462	2
200912-689	466	2
200912-690	467	2
200912-693	468	2
200912-675	470	2
151012-1196	472	2
200912-692	473	2
101112-1252	475	2
200912-674	475	2
200912-677	475	3
240712-506	475	3
200912-686	477	2
200912-698	478	3
200912-685	483	2
101112-1264	485	1
200912-680	488	2
150712-998	495	2
200912-688	495	2
050713-44	508	3
200912-695	512	2
101011-014	514	2
101011-001	519	1
101011-019	523	2
200912-672	525	3
050613-09	530	2
151012-1195	530	2
200912-676	530	3
200912-700	530	3
200912-673	534	2
200912-697	540	2
200912-699	540	2
200912-691	543	3
101011-022	544	2
101011-008	548	3
050613-32	550	3
050713-41	550	3
050713-39	551	3
050713-14	553	3
101011-007	553	4
050613-25	554	3
050613-04	557	3
101011-027	558	3
050713-15	560	3
050713-18	561	3
050613-35	565	3
050713-31	569	2
050713-03	571	3
101011-011	573	3
050713-25	574	4
101011-030	575	3
050613-22	576	3
050713-37	581	3
050713-04	584	3
130412-225	585	3
101011-002	587	3
050713-01	590	3
101011-018	590	4
050713-19	591	2
050713-32	591	5
042410-01	592	3
050613-29	592	4
050713-23	592	4
050713-33	592	5
050713-12	593	3
050713-42	593	4
050713-13	594	3
050613-10	597	3
101011-015	597	5
050713-29	598	2
101011-010	598	4
101011-021	599	2
050713-20	600	2
190412-687	600	3
050713-43	602	3
050713-38	604	4
101011-009	606	4
050713-17	610	4
050713-27	610	4
050613-27	611	3
050713-06	611	4
050713-22	612	3
050713-35	612	4
050713-08	613	4
050713-36	613	5
050613-18	614	2
050713-05	614	4
042209-06	615	3
200312-251	615	3
050713-26	618	4
200312-233	619	4
101011-004	621	3
101011-023	621	4
040509-27	625	3
050713-34	625	4
200312-235	625	5
200312-267	625	5
050613-01	626	3
042209-07	628	4
200312-250	630	4
101011-025	631	2
200312-225	635	4
040509-34	638	2
101011-003	638	4
200312-226	638	5
170312-585	640	3
180412-685	640	3
200312-230	640	4
200312-254	642	4
200312-263	642	4
040509-40	645	2
042009-06	645	3
042209-27	645	3
101011-020	645	4
200312-266	645	4
032309-04	646	4
042109-06	646	4
040609-25	647	4
200312-227	647	5
032109-31	649	5
042109-10	649	5
042209-19	650	3
200312-258	650	4
040509-05	651	4
200312-268	651	4
040509-06	652	4
042009-10	652	4
042209-24	654	4
050713-09	654	5
040609-30	655	4
042309-32	655	5
032109-07	656	5
040509-26	657	3
042209-25	657	6
032109-01	658	3
170312-587	658	5
032209-27	659	4
032309-09	659	6
042209-17	660	3
200312-231	660	5
042209-20	662	3
042309-07	662	3
200312-257	662	5
032009-27	665	3
032109-11	665	3
032209-41	665	4
040509-38	665	4
042109-07	665	5
042209-02	665	5
042309-15	665	7
032209-32	667	5
032209-47	667	5
040509-08	667	5
040509-28	667	5
042009-04	667	5
042109-08	667	5
042109-14	667	5
032209-38	668	4
042309-20	668	5
032309-07	669	4
040609-22	669	7
032209-04	670	3
032209-35	670	4
032309-08	670	4
042009-07	670	4
042309-06	670	5
101011-026	670	6
031909-07	671	4
040409-16	671	5
031609-01	672	3
031909-18	672	3
032009-36	672	4
032109-09	672	4
032209-37	672	5
200312-247	672	6
032209-11	673	5
032209-44	674	4
040409-18	674	5
040509-39	675	2
040609-04	675	4
042309-18	675	4
042309-33	675	5
200312-272	675	6
042109-11	676	5
032109-29	678	4
032209-26	678	4
040509-14	678	4
040509-23	678	4
040509-24	678	5
042309-29	678	6
040509-13	679	4
040509-18	679	4
040509-37	679	7
042209-32	680	4
042309-11	680	4
042309-25	680	5
032009-03	681	4
032009-05	681	5
032009-29	681	5
040509-04	681	6
040609-09	681	6
032009-15	682	3
032109-19	683	6
042209-11	683	6
032009-04	684	3
040409-03	684	5
042009-08	684	5
032009-13	685	4
032109-25	685	4
040609-35	685	5
042209-21	685	5
042309-13	685	5
042109-18	686	5
031909-09	687	4
032109-20	687	4
040609-23	687	5
032109-13	688	5
032109-39	688	5
040509-03	688	5
042309-31	688	5
032309-02	689	4
040609-01	689	5
032109-18	690	5
032209-18	690	5
032209-29	690	6
040409-02	690	6
042309-28	690	6
031609-03	691	4
032009-12	691	5
032309-10	691	5
040509-21	691	5
042009-13	691	6
040409-05	692	4
042009-16	692	5
042109-03	692	5
032109-04	693	3
032109-10	693	4
040409-12	693	4
042009-12	694	5
032109-02	695	4
032109-12	695	4
032209-31	695	4
032209-40	695	5
040409-14	695	5
040609-06	695	5
042009-18	695	5
042109-13	695	5
042309-03	695	6
042309-23	695	7
032309-03	697	4
040409-04	697	5
042009-14	697	5
042209-18	697	5
032109-36	698	4
040609-13	698	4
042209-12	698	5
042209-28	698	5
032209-24	699	4
040409-11	699	5
040409-17	699	6
032009-31	700	4
032209-09	700	4
042109-20	700	4
042209-29	700	5
042309-16	700	5
042309-26	700	5
042309-30	700	6
031909-01	702	4
040409-13	702	5
040509-22	702	5
040609-19	702	5
042109-17	702	5
042209-09	702	5
042309-22	702	6
032109-32	703	4
032209-20	703	5
032209-45	703	5
042209-13	703	5
032009-19	704	4
032109-27	704	4
032109-28	704	5
032209-30	704	5
040509-29	704	6
032109-03	705	3
032109-33	705	4
042209-03	705	4
042209-15	705	5
040409-07	706	4
040509-19	706	5
042309-14	706	6
032109-30	707	4
042209-26	707	5
032209-10	708	5
032209-13	708	5
032209-16	708	5
032209-43	708	5
040509-02	709	5
040509-16	709	5
042009-11	709	5
031909-03	710	5
032009-37	710	5
032109-05	710	5
032109-35	710	5
032109-38	710	5
040409-01	710	5
040509-10	710	5
040609-33	710	6
042009-01	710	7
032009-26	711	3
032109-37	711	5
040409-10	711	5
040509-09	711	5
040509-31	711	5
032009-25	712	4
032009-35	712	4
032109-14	712	4
032209-46	712	4
040509-11	712	5
040509-12	712	5
040509-15	712	6
040609-20	712	6
042209-23	712	6
040509-33	713	4
042209-33	713	5
042309-17	713	6
032009-30	714	4
032209-28	714	4
032009-17	715	4
040509-36	715	4
042109-09	715	5
042209-01	715	5
042209-16	715	5
042209-22	715	5
042309-08	715	6
042309-09	715	6
042309-19	715	6
040509-17	716	4
032009-21	717	4
040509-30	717	4
040409-09	718	4
042109-12	718	6
042209-31	718	6
042309-05	718	7
031909-08	719	5
042109-05	719	5
042309-24	719	5
032009-02	720	4
032309-01	720	5
042209-14	720	5
042309-27	720	5
031909-19	721	4
032009-38	721	4
040509-32	721	5
032009-34	722	4
032109-24	722	5
032209-07	722	6
040509-25	722	7
032109-40	723	5
032209-23	723	6
042109-04	723	7
032309-05	724	4
040409-08	724	4
042009-03	724	6
042109-01	724	7
032009-24	725	4
032209-22	725	4
040609-27	725	4
040609-36	725	5
042009-19	725	5
042209-05	725	5
042309-12	725	5
032009-10	726	5
042009-02	726	5
031909-10	727	4
032009-20	727	4
032209-19	727	5
042309-21	727	6
032109-23	728	4
040609-10	728	6
032109-16	729	4
032109-15	730	5
032109-21	730	6
042209-30	730	7
031909-14	731	5
031909-11	732	4
032009-18	732	5
032309-06	733	4
032009-08	734	4
042209-04	734	6
032209-08	735	4
040609-29	735	5
042309-01	735	5
031909-06	736	5
040609-05	736	5
032209-06	738	5
042109-02	738	6
042109-16	738	6
032209-34	739	4
040509-01	739	4
040509-35	739	4
032209-42	740	5
040609-34	740	5
042209-08	740	7
040609-26	741	4
031909-02	742	4
031909-13	742	4
031909-17	742	5
040609-28	742	6
032009-28	743	5
032209-33	743	5
042209-10	743	6
031909-20	745	5
032209-12	745	5
042009-09	745	6
042309-10	745	6
200312-224	745	7
032009-09	747	5
032009-16	747	5
032109-06	747	5
032209-01	747	5
042009-20	747	6
032209-36	748	5
032009-40	749	4
040609-07	749	4
040609-03	750	5
031909-05	751	5
032009-32	751	6
032109-17	751	6
032109-26	751	7
032009-33	753	5
040409-06	754	4
042009-05	755	4
040609-24	756	5
032009-01	757	4
032209-02	757	5
032209-39	757	6
031909-12	758	4
032209-14	759	4
040609-21	759	6
040609-32	759	6
042109-15	760	5
040509-20	761	5
042309-02	763	5
032009-22	764	6
032009-11	765	4
032109-22	765	6
032209-03	765	7
040609-08	766	4
032209-05	768	6
040609-02	769	8
032209-15	770	7
032109-08	771	5
040609-11	772	4
032009-39	774	5
032209-25	776	5
040409-15	780	4
040609-16	780	6
032109-34	784	4
032209-17	784	7
031909-04	787	6
032209-21	790	5
042009-17	795	6
040609-12	800	4
160312-565	800	6
032310-02	802	5
031110-20	808	7
031010-04	810	5
040609-14	810	6
040609-18	810	7
031010-17	813	5
032310-01	813	8
031010-10	814	7
031210-16	815	6
031010-01	822	6
031010-15	822	7
040609-15	827	4
031010-18	833	8
031110-02	845	7
031210-17	870	7
031110-21	895	8
031110-01	910	7
032610-01	1013	8
