# Supplementary material for: The influence of sample distribution on growth model output for a highly-exploited marine fish, the Gulf Corvina (Cynoscion othonopterus)
Source: PeerJ. 2018 Sep 17;6:e5582. doi: 10.7717/peerj.5582 (PMC6148420; doi:10.7717/peerj.5582)
Supplement: Supplemental Information 10 [file peerj-06-5582-s015.m]

%%%%%%%%%%%%%%%%%%%%%%%%%%%%%%%%%%%%%%%%%%%%%%%%%%%%%%%%%%%%%%%%%%%%%%%%
%%
%%  This script defines a number of parameters and functions for 
%%  corvina
%% 
%%%%%%%%%%%%%%%%%%%%%%%%%%%%%%%%%%%%%%%%%%%%%%%%%%%%%%%%%%%%%%%%%%%%%%%%

%%%%%%%%%%%%%%%%%%%%%%%%%%%%%%%%%%%%%%%%%%%%%%%%%%%%%%%%%%%%%%%%%%%%%%%%
%% Define parameters and a weight-at-length function
%%%%%%%%%%%%%%%%%%%%%%%%%%%%%%%%%%%%%%%%%%%%%%%%%%%%%%%%%%%%%%%%%%%%%%%%
%% Natural mortality rate (in year^-1), estimated using
%% Pauly (1980)'s method
corvina.M = 0.26 ;

%% Exploitation rate of old adults
% To estimate this exploitation rate, Brad Erisman compiled length data 
% from 2013-2015 to create a length frequency distribution. Then, he
% came up with a mean EOA = 0.825 based on combinations of 
% M (Pauly, Hoenig) and 3 methods to calculate Z 
% (Seine, LDFA, catch curves), in the same way EOA was calculated 
% for Erisman et al. (2014)
corvina.EOA =  0.825 ; 

%% Exploitation rate of young adults
corvina.EYA =  0 ; 

%% Define growth functions 
% (1) Gherard et al.'s growth model
Gherard_growth = @( a , p ) p.Linf_Gherard .* ...
    ( 1 - exp(-p.k_Gherard.* ( a - p.a0_Gherard ) ) ) ;
corvina.Linf_Gherard = 1006 ; % in mm (taken from Gherard et al. (2013))
corvina.k_Gherard = 0.225 ; % in year^-1 (taken from Gherard et al. (2013))
corvina.a0_Gherard = 0.616 ; % in years (taken from Gherard et al. (2013))

% (2) von_Bertalanffy growth model fit to raw data
vb_growth = @( a , p ) p.Linf_vb .* ...
    ( 1 - exp(-p.k_vb.* ( a - p.a0_vb ) ) ) ;
corvina.Linf_vb = 916.05 ; 
corvina.k_vb = 0.28 ; 
corvina.a0_vb = -0.17 ; 

% (3) von_Bertalanffy growth model fit to raw data bolstered
% by simulated values
vb_bolstered_growth = @( a , p ) p.Linf_vb_bolstered .* ...
    ( 1 - exp(-p.k_vb_bolstered.* ( a - p.a0_vb_bolstered ) ) ) ;
corvina.Linf_vb_bolstered = 951.30 ; 
corvina.k_vb_bolstered = 0.25 ; 
corvina.a0_vb_bolstered = -0.33 ; 

% (4) Schnute-Richards growth model fit to raw data
sr_growth = @( a , p ) p.Linf_sr.* ...
    (1+(p.alpha_sr).* exp(-p.aa_sr.* a.^ p.cc_sr )).^ (1./ p.bb_sr); 
corvina.Linf_sr = 730.91 ; 
corvina.alpha_sr = -0.003 ; 
corvina.aa_sr = 0.12 ; 
corvina.bb_sr = 0.003 ; 
corvina.cc_sr = 2.18 ; 

% (5) Schnute-Richards growth model fit to raw data
% bolstered by simulated values
sr_bolstered_growth = @( a , p ) p.Linf_sr_bolstered.* ...
    (1+(p.alpha_sr_bolstered).* exp(-p.aa_sr_bolstered.* ...
    a.^ p.cc_sr_bolstered )).^ (1./ p.bb_sr_bolstered); 
corvina.Linf_sr_bolstered = 938.80 ; 
corvina.alpha_sr_bolstered = -0.0046 ; 
corvina.aa_sr_bolstered = 0.67 ; 
corvina.bb_sr_bolstered = 0.0019 ; 
corvina.cc_sr_bolstered = 0.72 ; 

%% Age of sexual maturity, age of transition from the young adult 
%% stage to the old adult stage, and maximum age 
corvina.amin = 0 ; 
corvina.a50 = 2 ; 
corvina.aOA = 5 ; 
corvina.amax = 9 ;

%% Necessary parameters for the weight-at-length relationship
% Taken from Gherard et al. (2013)
corvina.wa = 2e-5 ;
corvina.wb = 2.8834 ;

%% Weight-length function 
weight_from_length = @( L , p ) p.wa .* L.^( p.wb ) ;
length_from_weight = @( w , p ) ( w ./ p.wa ).^( 1./ p.wb ) ;

%%%%%%%%%%%%%%%%%%%%%%%%%%%%%%%%%%%%%%%%%%%%%%%%%%%%%%%%%%%%%%%%%%%%%%%%
%% Define a set of basic functions that calculate mean weights
%% per recruit into each life phase 
%%%%%%%%%%%%%%%%%%%%%%%%%%%%%%%%%%%%%%%%%%%%%%%%%%%%%%%%%%%%%%%%%%%%%%%%
natural_mortality = @( p ) p.M ; 

% (1) Gherard et al.'s growth model
weight_youngadult_Gherard_growth = @( p ) ...
    quadgk( ( @( a ) ( ( 1 - p.EYA ).^( a - p.a50 ) ).* ...
    exp( -natural_mortality( p ).* ( a - p.a50 ) ).* ...
    weight_from_length( Gherard_growth( a , p ) , p ) ) , ...
    p.a50 , p.aOA ) ;
weight_oldadult_Gherard_growth = @( p ) ...
    quadgk( ( @( a ) ( ( 1 - p.EOA ).^( a - p.aOA ) ).* ...
    exp( -natural_mortality( p ).* ( a - p.aOA ) ).* ...
    weight_from_length( Gherard_growth( a , p ) , p ) ) , ...
    p.aOA , p.amax ) ;

% (2) von Bertalanffy growth model fit to raw data
weight_youngadult_vb_growth = @( p ) ...
    quadgk( ( @( a ) ( ( 1 - p.EYA ).^( a - p.a50 ) ).* ...
    exp( -natural_mortality( p ).* ( a - p.a50 ) ).* ...
    weight_from_length( vb_growth( a , p ) , p ) ) , ...
    p.a50 , p.aOA ) ;
weight_oldadult_vb_growth = @( p ) ...
    quadgk( ( @( a ) ( ( 1 - p.EOA ).^( a - p.aOA ) ).* ...
    exp( -natural_mortality( p ).* ( a - p.aOA ) ).* ...
    weight_from_length( vb_growth( a , p ) , p ) ) , ...
    p.aOA , p.amax ) ;

% (3) von Bertalanffy growth model fit to raw data 
% bolstered by simulated values
weight_youngadult_vb_bolstered_growth = @( p ) ...
    quadgk( ( @( a ) ( ( 1 - p.EYA ).^( a - p.a50 ) ).* ...
    exp( -natural_mortality( p ).* ( a - p.a50 ) ).* ...
    weight_from_length( vb_bolstered_growth( a , p ) , p ) ) , ...
    p.a50 , p.aOA ) ;
weight_oldadult_vb_bolstered_growth = @( p ) ...
    quadgk( ( @( a ) ( ( 1 - p.EOA ).^( a - p.aOA ) ).* ...
    exp( -natural_mortality( p ).* ( a - p.aOA ) ).* ...
    weight_from_length( vb_bolstered_growth( a , p ) , p ) ) , ...
    p.aOA , p.amax ) ;

% (4) Schnute-Richards growth model fit to raw data
weight_youngadult_sr_growth = @( p ) ...
    quadgk( ( @( a ) ( ( 1 - p.EYA ).^( a - p.a50 ) ).* ...
    exp( -natural_mortality( p ).* ( a - p.a50 ) ).* ...
    weight_from_length( sr_growth( a , p ) , p ) ) , ...
    p.a50 , p.aOA ) ;
weight_oldadult_sr_growth = @( p ) ...
    quadgk( ( @( a ) ( ( 1 - p.EOA ).^( a - p.aOA ) ).* ...
    exp( -natural_mortality( p ).* ( a - p.aOA ) ).* ...
    weight_from_length( sr_growth( a , p ) , p ) ) , ...
    p.aOA , p.amax ) ;

% (5) Schnute-Richards growth model fit to raw data 
% bolstered by simulated values
weight_youngadult_sr_bolstered_growth = @( p ) ...
    quadgk( ( @( a ) ( ( 1 - p.EYA ).^( a - p.a50 ) ).* ...
    exp( -natural_mortality( p ).* ( a - p.a50 ) ).* ...
    weight_from_length( sr_bolstered_growth( a , p ) , p ) ) , ...
    p.a50 , p.aOA ) ;
weight_oldadult_sr_bolstered_growth = @( p ) ...
    quadgk( ( @( a ) ( ( 1 - p.EOA ).^( a - p.aOA ) ).* ...
    exp( -natural_mortality( p ).* ( a - p.aOA ) ).* ...
    weight_from_length( sr_bolstered_growth( a , p ) , p ) ) , ...
    p.aOA , p.amax ) ;

%%%%%%%%%%%%%%%%%%%%%%%%%%%%%%%%%%%%%%%%%%%%%%%%%%%%%%%%%%%%%%%%%%%%%%%%
%% Define probabilities of survival
%%%%%%%%%%%%%%%%%%%%%%%%%%%%%%%%%%%%%%%%%%%%%%%%%%%%%%%%%%%%%%%%%%%%%%%%
prob_survival_youngadult = @( p ) exp( -p.M.* ...
    ( p.a50 - p.amin ) ) ;
prob_survival_youngadult_oldadult = @( p ) ...
    exp( -p.M.* ( p.aOA - p.a50 ) ).* ...
    ( ( 1 - p.EYA ).^( p.aOA - p.a50 ) ) ; 
prob_survival_oldadult = @( p ) prob_survival_youngadult( p ).* ...
    prob_survival_youngadult_oldadult( p ) ;

%%%%%%%%%%%%%%%%%%%%%%%%%%%%%%%%%%%%%%%%%%%%%%%%%%%%%%%%%%%%%%%%%%%%%%%%
%%  Define final per recruit quantities
%%%%%%%%%%%%%%%%%%%%%%%%%%%%%%%%%%%%%%%%%%%%%%%%%%%%%%%%%%%%%%%%%%%%%%%%
E_youngadult = @( p ) p.EYA ;  
E_oldadult = @( p ) p.EOA ;  

% (1) Gherard et al.'s growth model
SSBR_Gherard_growth = @(p) ...
    (0.5.* prob_survival_youngadult( p ).* ...
    weight_youngadult_Gherard_growth( p ) ) +  ...
    (0.5.* prob_survival_oldadult( p ).* ...
    weight_oldadult_Gherard_growth( p ) ) ; 
YPR_youngadult_Gherard_growth = @( p ) ...
    E_youngadult( p ).* ...
    prob_survival_youngadult( p ).* ...
    weight_youngadult_Gherard_growth( p ) ;
YPR_oldadult_Gherard_growth = @( p ) ...
    E_oldadult(p).* ...
    prob_survival_oldadult( p ).* ...
    weight_oldadult_Gherard_growth( p ) ;
YPR_Gherard_growth = @( p ) ...
    YPR_youngadult_Gherard_growth( p ) + ...
    YPR_oldadult_Gherard_growth( p ) ; 

% (2) von Bertalanffy growth model fit to raw data
SSBR_vb_growth = @(p) ...
    (0.5.* prob_survival_youngadult( p ).* ...
    weight_youngadult_vb_growth( p ) ) +  ...
    (0.5.* prob_survival_oldadult( p ).* ...
    weight_oldadult_vb_growth( p ) ) ; 
YPR_youngadult_vb_growth = @( p ) ...
    E_youngadult( p ).* ...
    prob_survival_youngadult( p ).* ...
    weight_youngadult_vb_growth( p ) ;
YPR_oldadult_vb_growth = @( p ) ...
    E_oldadult(p).* ...
    prob_survival_oldadult( p ).* ...
    weight_oldadult_vb_growth( p ) ;
YPR_vb_growth = @( p ) ...
    YPR_youngadult_vb_growth( p ) + ...
    YPR_oldadult_vb_growth( p ) ; 

% (3) von Bertalanffy growth model fit to raw data
% bolstered by simulated values
SSBR_vb_bolstered_growth = @(p) ...
    (0.5.* prob_survival_youngadult( p ).* ...
    weight_youngadult_vb_bolstered_growth( p ) ) +  ...
    (0.5.* prob_survival_oldadult( p ).* ...
    weight_oldadult_vb_bolstered_growth( p ) ) ; 
YPR_youngadult_vb_bolstered_growth = @( p ) ...
    E_youngadult( p ).* ...
    prob_survival_youngadult( p ).* ...
    weight_youngadult_vb_bolstered_growth( p ) ;
YPR_oldadult_vb_bolstered_growth = @( p ) ...
    E_oldadult(p).* ...
    prob_survival_oldadult( p ).* ...
    weight_oldadult_vb_bolstered_growth( p ) ;
YPR_vb_bolstered_growth = @( p ) ...
    YPR_youngadult_vb_bolstered_growth( p ) + ...
    YPR_oldadult_vb_bolstered_growth( p ) ; 

% (4) Schnute-Richards growth model fit to raw data
SSBR_sr_growth = @(p) ...
    (0.5.* prob_survival_youngadult( p ).* ...
    weight_youngadult_sr_growth( p ) ) +  ...
    (0.5.* prob_survival_oldadult( p ).* ...
    weight_oldadult_sr_growth( p ) ) ; 
YPR_youngadult_sr_growth = @( p ) ...
    E_youngadult( p ).* ...
    prob_survival_youngadult( p ).* ...
    weight_youngadult_sr_growth( p ) ;
YPR_oldadult_sr_growth = @( p ) ...
    E_oldadult(p).* ...
    prob_survival_oldadult( p ).* ...
    weight_oldadult_sr_growth( p ) ;
YPR_sr_growth = @( p ) ...
    YPR_youngadult_sr_growth( p ) + ...
    YPR_oldadult_sr_growth( p ) ; 

% (5) Schnute-Richards growth model fit to raw data
% bolstered by simulated values
SSBR_sr_bolstered_growth = @(p) ...
    (0.5.* prob_survival_youngadult( p ).* ...
    weight_youngadult_sr_bolstered_growth( p ) ) +  ...
    (0.5.* prob_survival_oldadult( p ).* ...
    weight_oldadult_sr_bolstered_growth( p ) ) ; 
YPR_youngadult_sr_bolstered_growth = @( p ) ...
    E_youngadult( p ).* ...
    prob_survival_youngadult( p ).* ...
    weight_youngadult_sr_bolstered_growth( p ) ;
YPR_oldadult_sr_bolstered_growth = @( p ) ...
    E_oldadult(p).* ...
    prob_survival_oldadult( p ).* ...
    weight_oldadult_sr_bolstered_growth( p ) ;
YPR_sr_bolstered_growth = @( p ) ...
    YPR_youngadult_sr_bolstered_growth( p ) + ...
    YPR_oldadult_sr_bolstered_growth( p ) ; 
