# Supplementary material for: The influence of sample distribution on growth model output for a highly-exploited marine fish, the Gulf Corvina (Cynoscion othonopterus)
Source: PeerJ. 2018 Sep 17;6:e5582. doi: 10.7717/peerj.5582 (PMC6148420; doi:10.7717/peerj.5582)
Supplement: Supplemental Information 11 [file peerj-06-5582-s016.m]

%%%%%%%%%%%%%%%%%%%%%%%%%%%%%%%%%%%%%%%%%%%%%%%%%%%%%%%%%%%%%%%%%%%%%%%%%
%%
%%  This program plots functions defined for corvina
%%
%%%%%%%%%%%%%%%%%%%%%%%%%%%%%%%%%%%%%%%%%%%%%%%%%%%%%%%%%%%%%%%%%%%%%%%%

fclose all 
clc
clear all
close all

%% Add path to the folder from from which some M-files will be 
%% loaded
Path_M_Files = 'F:\Corvina_growth_paper\M-files' ; 
addpath ( Path_M_Files ) 

%% Add path to the folder where some figures will be saved
Path_Figures = 'F:\Corvina_growth_paper\Figures' ; 
addpath ( Path_Figures ) 

%% Add path to the folder from which some .mat files will be 
%% loaded and where some others will be saved
Path_Output = 'F:\Corvina_growth_paper\Output' ; 
addpath ( Path_Output ) 

%% Load necessary parameters and functions
% Load the M-file where you gathered all necessary functions and 
% parameters to implement the model for corvina
Parameters_functions_Corvina

%% Plot length-at-age and weight-at-age for corvina, using the 
%% models fit in Gherard et al. (2013)
a_range = linspace ( 1 , 9 , 100 ) ; 
Length_at_age = Gherard_growth( a_range , corvina ) ; 
Weight_at_age = (weight_from_length( Length_at_age , corvina ))./ 1e3 ; 
Length_a50 = interp1 ( a_range , Length_at_age , corvina.a50 ) ; 
Length_aOA = interp1 ( a_range , Length_at_age , corvina.aOA ) ; 
Weight_a50 = interp1 ( a_range , Weight_at_age , corvina.a50 ) ; 
Weight_aOA = interp1 ( a_range , Weight_at_age , corvina.aOA ) ; 
% Plot length-at-age for corvina
% I have spent some time trying to make nice xticklabels and adapt
% the 'my_yticklabels' function found on Internet... And I have not
% been able to implement any clever trick to do what I wanted to 
% do. Therefore, please move the text elements I created - 'a50' 
% and 'aOA' to their appropriate place before indicating that you 
% are done so that the figure is saved
xmin = (min(a_range)).* 0.99 ;
xmax = (max(a_range)).* 1.01 ; 
ymin = min(Length_at_age).* 0.99 ;
ymax = max(Length_at_age).* 1.01 ;
Fig1 = figure ;  
p1 = plot ( a_range , Length_at_age , '-k' , 'linewidth' , 2.5 ) ; 
hold on 
p_sup1 = plot([0 corvina.a50 corvina.a50],...
    [Length_a50 Length_a50 0],'--','Color','k','linewidth',1.5) ;
p_sup2 = plot([0 corvina.aOA corvina.aOA],...
    [Length_aOA Length_aOA 0],'--','Color','k','linewidth',1.5) ;
set(gca,'fontsize',16)
axis([xmin xmax ymin ymax] ) ; 
xlabel('Age (years)','fontsize',18)
ylabel('Body length (mm)','fontsize',18)
text_to_move_1 = text ( 2 , 2 , 'aR' , 'fontsize' , 16 ) ;
text_to_move_2 = text ( 3 , 3 , 'aOA' , 'fontsize' , 16 ) ;
set(gca,'xtick',[0:9],'xticklabel',{'0','1','','3','4','','6','7',...
    '8','9'},'fontsize',12)
save_figure_1 = input ( 'Are you done? > ', 's' ) ;
if save_figure_1 == 'yes'
    figure_1 = fullfile( Path_Figures , ...
        'Length_at_age_corvina_Gherard_growth_model.png' ) ; 
    print ( '-dpng' , '-r600' , figure_1 ) ; 
    close ( Fig1 ) ; 
end
% Plot weight-at-age for corvina
% I have spent some time trying to make nice xticklabels and adapt
% the 'my_yticklabels' function found on Internet... And I have not
% been able to implement any clever trick to do what I wanted to 
% do. Therefore, please move the text elements I created - 'a50' 
% and 'aOA' to their appropriate place before indicating that you 
% are done so that the figure is saved
xmin = (min(a_range)).* 0.99 ;
xmax = (max(a_range)).* 1.01 ; 
ymin = min(Weight_at_age).* 0.99 ;
ymax = max(Weight_at_age).* 1.01 ;
Fig2 = figure ;  
p1 = plot ( a_range , Weight_at_age , '-k' , 'linewidth' , 2.5 ) ; 
hold on 
p_sup1 = plot([0 corvina.a50 corvina.a50],...
    [Weight_a50 Weight_a50 0],'--','Color','k','linewidth',1.5) ;
p_sup2 = plot([0 corvina.aOA corvina.aOA],...
    [Weight_aOA Weight_aOA 0],'--','Color','k','linewidth',1.5) ;
set(gca,'fontsize',16)
axis([xmin xmax ymin ymax] ) ; 
xlabel('Age (years)','fontsize',18)
ylabel('Body weight (kg)','fontsize',18)
text_to_move_1 = text ( 2 , 2 , 'aR' , 'fontsize' , 16 ) ;
text_to_move_2 = text ( 3 , 3 , 'aOA' , 'fontsize' , 16 ) ;
set(gca,'xtick',[0:9],'xticklabel',{'0','1','','3','4','','6','7',...
    '8','9'},'fontsize',12)
save_figure_2 = input ( 'Are you done? > ', 's' ) ;
if save_figure_2 == 'yes'
    figure_2 = fullfile( Path_Figures , 'Weight_at_age_corvina.png' ) ; 
    print ( '-dpng' , '-r600' , figure_2 ) ; 
    close ( Fig2 ) ; 
end

%% Plot length-at-age for corvina, as predicted by the von Bertalanffy
%% model fit to raw data
a_range = linspace ( 1 , 9 , 100 ) ; 
Length_at_age = vb_growth( a_range , corvina ) ; 
Length_a50 = interp1 ( a_range , Length_at_age , corvina.a50 ) ; 
Length_aOA = interp1 ( a_range , Length_at_age , corvina.aOA ) ; 
Weight_a50 = interp1 ( a_range , Weight_at_age , corvina.a50 ) ; 
Weight_aOA = interp1 ( a_range , Weight_at_age , corvina.aOA ) ; 
% Plot length-at-age for corvina
% I have spent some time trying to make nice xticklabels and adapt
% the 'my_yticklabels' function found on Internet... And I have not
% been able to implement any clever trick to do what I wanted to 
% do. Therefore, please move the text elements I created - 'a50' 
% and 'aOA' to their appropriate place before indicating that you 
% are done so that the figure is saved
xmin = (min(a_range)).* 0.99 ;
xmax = (max(a_range)).* 1.01 ; 
ymin = min(Length_at_age).* 0.99 ;
ymax = max(Length_at_age).* 1.01 ;
Fig1 = figure ;  
p1 = plot ( a_range , Length_at_age , '-k' , 'linewidth' , 2.5 ) ; 
hold on 
p_sup1 = plot([0 corvina.a50 corvina.a50],...
    [Length_a50 Length_a50 0],'--','Color','k','linewidth',1.5) ;
p_sup2 = plot([0 corvina.aOA corvina.aOA],...
    [Length_aOA Length_aOA 0],'--','Color','k','linewidth',1.5) ;
set(gca,'fontsize',16)
axis([xmin xmax ymin ymax] ) ; 
xlabel('Age (years)','fontsize',18)
ylabel('Body length (mm)','fontsize',18)
text_to_move_1 = text ( 2 , 400 , 'aR' , 'fontsize' , 16 ) ;
text_to_move_2 = text ( 3 , 400 , 'aOA' , 'fontsize' , 16 ) ;
set(gca,'xtick',[0:9],'xticklabel',{'0','1','','3','4','','6','7',...
    '8','9'},'fontsize',12)
save_figure_1 = input ( 'Are you done? > ', 's' ) ;
if save_figure_1 == 'yes'
    figure_1 = fullfile( Path_Figures , ...
        'Length_at_age_corvina_vb_growth_model.png' ) ; 
    print ( '-dpng' , '-r600' , figure_1 ) ; 
    close ( Fig1 ) ; 
end

%% Plot length-at-age for corvina, as predicted by the von Bertalanffy
%% model fit to raw data bolstered by simulated values
a_range = linspace ( 1 , 9 , 100 ) ; 
Length_at_age = vb_bolstered_growth( a_range , corvina ) ; 
Length_a50 = interp1 ( a_range , Length_at_age , corvina.a50 ) ; 
Length_aOA = interp1 ( a_range , Length_at_age , corvina.aOA ) ; 
Weight_a50 = interp1 ( a_range , Weight_at_age , corvina.a50 ) ; 
Weight_aOA = interp1 ( a_range , Weight_at_age , corvina.aOA ) ; 
% Plot length-at-age for corvina
% I have spent some time trying to make nice xticklabels and adapt
% the 'my_yticklabels' function found on Internet... And I have not
% been able to implement any clever trick to do what I wanted to 
% do. Therefore, please move the text elements I created - 'a50' 
% and 'aOA' to their appropriate place before indicating that you 
% are done so that the figure is saved
xmin = (min(a_range)).* 0.99 ;
xmax = (max(a_range)).* 1.01 ; 
ymin = min(Length_at_age).* 0.99 ;
ymax = max(Length_at_age).* 1.01 ;
Fig1 = figure ;  
p1 = plot ( a_range , Length_at_age , '-k' , 'linewidth' , 2.5 ) ; 
hold on 
p_sup1 = plot([0 corvina.a50 corvina.a50],...
    [Length_a50 Length_a50 0],'--','Color','k','linewidth',1.5) ;
p_sup2 = plot([0 corvina.aOA corvina.aOA],...
    [Length_aOA Length_aOA 0],'--','Color','k','linewidth',1.5) ;
set(gca,'fontsize',16)
axis([xmin xmax ymin ymax] ) ; 
xlabel('Age (years)','fontsize',18)
ylabel('Body length (mm)','fontsize',18)
text_to_move_1 = text ( 2 , 400 , 'aR' , 'fontsize' , 16 ) ;
text_to_move_2 = text ( 3 , 400 , 'aOA' , 'fontsize' , 16 ) ;
set(gca,'xtick',[0:9],'xticklabel',{'0','1','','3','4','','6','7',...
    '8','9'},'fontsize',12)
save_figure_1 = input ( 'Are you done? > ', 's' ) ;
if save_figure_1 == 'yes'
    figure_1 = fullfile( Path_Figures , ...
        'Length_at_age_corvina_vb_bolstered_growth_model.png' ) ; 
    print ( '-dpng' , '-r600' , figure_1 ) ; 
    close ( Fig1 ) ; 
end

%% Plot length-at-age for corvina, as predicted by the Schnute-Richards
%% model fit to raw data
a_range = linspace ( 1 , 9 , 100 ) ; 
Length_at_age = sr_growth( a_range , corvina ) ; 
Length_a50 = interp1 ( a_range , Length_at_age , corvina.a50 ) ; 
Length_aOA = interp1 ( a_range , Length_at_age , corvina.aOA ) ; 
Weight_a50 = interp1 ( a_range , Weight_at_age , corvina.a50 ) ; 
Weight_aOA = interp1 ( a_range , Weight_at_age , corvina.aOA ) ; 
% Plot length-at-age for corvina
% I have spent some time trying to make nice xticklabels and adapt
% the 'my_yticklabels' function found on Internet... And I have not
% been able to implement any clever trick to do what I wanted to 
% do. Therefore, please move the text elements I created - 'a50' 
% and 'aOA' to their appropriate place before indicating that you 
% are done so that the figure is saved
xmin = (min(a_range)).* 0.99 ;
xmax = (max(a_range)).* 1.01 ; 
ymin = min(Length_at_age).* 0.99 ;
ymax = max(Length_at_age).* 1.01 ;
Fig1 = figure ;  
p1 = plot ( a_range , Length_at_age , '-k' , 'linewidth' , 2.5 ) ; 
hold on 
p_sup1 = plot([0 corvina.a50 corvina.a50],...
    [Length_a50 Length_a50 0],'--','Color','k','linewidth',1.5) ;
p_sup2 = plot([0 corvina.aOA corvina.aOA],...
    [Length_aOA Length_aOA 0],'--','Color','k','linewidth',1.5) ;
set(gca,'fontsize',16)
axis([xmin xmax ymin ymax] ) ; 
xlabel('Age (years)','fontsize',18)
ylabel('Body length (mm)','fontsize',18)
text_to_move_1 = text ( 2 , 400 , 'aR' , 'fontsize' , 16 ) ;
text_to_move_2 = text ( 3 , 400 , 'aOA' , 'fontsize' , 16 ) ;
set(gca,'xtick',[0:9],'xticklabel',{'0','1','','3','4','','6','7',...
    '8','9'},'fontsize',12)
save_figure_1 = input ( 'Are you done? > ', 's' ) ;
if save_figure_1 == 'yes'
    figure_1 = fullfile( Path_Figures , ...
        'Length_at_age_corvina_sr_growth_model.png' ) ; 
    print ( '-dpng' , '-r600' , figure_1 ) ; 
    close ( Fig1 ) ; 
end

%% Plot length-at-age for corvina, as predicted by the Schnute-Richards
%% model fit to raw data bolstered by simulated values
a_range = linspace ( 1 , 9 , 100 ) ; 
Length_at_age = sr_bolstered_growth( a_range , corvina ) ; 
Length_a50 = interp1 ( a_range , Length_at_age , corvina.a50 ) ; 
Length_aOA = interp1 ( a_range , Length_at_age , corvina.aOA ) ; 
Weight_a50 = interp1 ( a_range , Weight_at_age , corvina.a50 ) ; 
Weight_aOA = interp1 ( a_range , Weight_at_age , corvina.aOA ) ; 
% Plot length-at-age for corvina
% I have spent some time trying to make nice xticklabels and adapt
% the 'my_yticklabels' function found on Internet... And I have not
% been able to implement any clever trick to do what I wanted to 
% do. Therefore, please move the text elements I created - 'a50' 
% and 'aOA' to their appropriate place before indicating that you 
% are done so that the figure is saved
xmin = (min(a_range)).* 0.99 ;
xmax = (max(a_range)).* 1.01 ; 
ymin = min(Length_at_age).* 0.99 ;
ymax = max(Length_at_age).* 1.01 ;
Fig1 = figure ;  
p1 = plot ( a_range , Length_at_age , '-k' , 'linewidth' , 2.5 ) ; 
hold on 
p_sup1 = plot([0 corvina.a50 corvina.a50],...
    [Length_a50 Length_a50 0],'--','Color','k','linewidth',1.5) ;
p_sup2 = plot([0 corvina.aOA corvina.aOA],...
    [Length_aOA Length_aOA 0],'--','Color','k','linewidth',1.5) ;
set(gca,'fontsize',16)
axis([xmin xmax ymin ymax] ) ; 
xlabel('Age (years)','fontsize',18)
ylabel('Body length (mm)','fontsize',18)
text_to_move_1 = text ( 2 , 400 , 'aR' , 'fontsize' , 16 ) ;
text_to_move_2 = text ( 3 , 400 , 'aOA' , 'fontsize' , 16 ) ;
set(gca,'xtick',[0:9],'xticklabel',{'0','1','','3','4','','6','7',...
    '8','9'},'fontsize',12)
save_figure_1 = input ( 'Are you done? > ', 's' ) ;
if save_figure_1 == 'yes'
    figure_1 = fullfile( Path_Figures , ...
        'Length_at_age_corvina_sr_bolstered_growth_model.png' ) ; 
    print ( '-dpng' , '-r600' , figure_1 ) ; 
    close ( Fig1 ) ; 
end
