# Supplementary material for: The influence of sample distribution on growth model output for a highly-exploited marine fish, the Gulf Corvina (Cynoscion othonopterus)
Source: PeerJ. 2018 Sep 17;6:e5582. doi: 10.7717/peerj.5582 (PMC6148420; doi:10.7717/peerj.5582)
Supplement: Supplemental Information 12 [file peerj-06-5582-s017.m]

%%%%%%%%%%%%%%%%%%%%%%%%%%%%%%%%%%%%%%%%%%%%%%%%%%%%%%%%%%%%%%%%%%%%%%%%
%%
%%  This program plots per recruit curves for corvina
%%
%%%%%%%%%%%%%%%%%%%%%%%%%%%%%%%%%%%%%%%%%%%%%%%%%%%%%%%%%%%%%%%%%%%%%%%

fclose all 
clc
clear all
close all

%% Add path to the folder from from which some M-files will be 
%% loaded
Path_M_Files = 'F:\Corvina_growth_paper\M-files' ; 
addpath ( Path_M_Files ) 

%% Add path to the folder where some figures will be saved
Path_Figures = 'F:\Corvina_growth_paper\Figures' ; 
addpath ( Path_Figures ) 

%% Add path to the folder from which some .mat files will be 
%% loaded and where some others will be saved
Path_Output = 'F:\Corvina_growth_paper\Output' ; 
addpath ( Path_Output ) 

%% Load necessary parameters and functions
% Load the M-file where you gathered all necessary functions and 
% parameters to implement the model for corvina
Parameters_functions_Corvina

%%%%%%%%%%%%%%%%%%%%%%%%%%%%%%%%%%%%%%%%%%%%%%%%%%%%%%%%%%%%%%%%%%%%%%%%
%%
%%  (1) Consider Gherard et al.'s growth model
%%
%%%%%%%%%%%%%%%%%%%%%%%%%%%%%%%%%%%%%%%%%%%%%%%%%%%%%%%%%%%%%%%%%%%%%%%

%% Evaluate natural SSBR (NSSBR) for corvina
p2 = corvina ; 
p2.EOA = 0 ; 
NSSBR = SSBR_Gherard_growth(p2) ; 

%% Evaluate the impacts of the exploitation rate of old adults
%% on EPR and SSBR
% Make calculations
E_range = linspace ( 0 , 1 , 1000 ) ;
% Create a waitbar
tt_1 = 'Progress [  0%% ]' ;
ht_1 = waitbar(0,tt_1) ;
p2 = corvina ;
SSBR_E = zeros(size(E_range)) ; 
YPR_E = zeros(size(E_range)) ; 
for i = 1 : numel(E_range) 
    waitbar(i/numel(E_range),ht_1,sprintf(...
        ' [  %2.2f%% ] \n',(100*i/numel(E_range)))) 
        E_value = E_range(i) ; 
        p2.EOA = E_value ; 
        SSBR_E(i) = SSBR_Gherard_growth(p2) ; 
        YPR_E(i) = YPR_Gherard_growth(p2) ; 
end
% Close the waitbar 
close ( ht_1 )
FNSSBR_E = SSBR_E./ NSSBR ;   

%% Estimate FNSSBR and YPR at the current exploitation rate 
%% of old adults
Current_FNSSBR = interp1 ( E_range , FNSSBR_E , corvina.EOA ) ; 
Current_YPR = interp1 ( E_range , YPR_E , corvina.EOA ) ; 
Current_FNSSBR_Gherard_growth = Current_FNSSBR ; 

%% Estimate YPR, EOA, and FNEPR at maximum sustainable 
%% Yield-Per-Recruit (YPRmax, Emax, and FNEPRmax) 
[ YPRmax , I_YPRmax ] = max(YPR_E) ; 
Emax = E_range(I_YPRmax) ; 
FNSSBRmax = FNSSBR_E(I_YPRmax) ; 
matfile_1 = fullfile( Path_Output , ...
    'Per_Recruit_MSYPR_Gherard_growth.mat' ) ;
save ( matfile_1 , 'Emax' , 'YPRmax' , 'FNSSBRmax' ) ; 
Current_YPR_over_YPRmax_Gherard_growth = Current_YPR./ YPRmax ;  

%% Plot YPR = f(EOA) for corvina, and save the resulting figure
Fig1 = figure ; 
p_sup_1 = plot([corvina.EOA corvina.EOA 0],...
    [0 Current_YPR Current_YPR],'linestyle','-.',...
     'Color','k','linewidth',2) ;
hold on 
p_sup_2 = plot([Emax Emax 0],[0 YPRmax YPRmax],'linewidth',2,...
    'Color',[.6 .6 .6],'linestyle','--') ; 
p1_ypr = plot(E_range, YPR_E,'-k') ; 
set ( p1_ypr , 'linewidth' , 3 ) ; 
set(gca,'fontsize',18,'linewidth',2)
axis ( [0 1.02 0 (max(YPR_E)).* 1.02] )
xlabel ( 'Exploitation rate of old adults (year^-^1)' , ...
    'fontsize' , 20 )
ylabel ( 'Yield-per-recruit' , 'fontsize' , 20 )
figure_1 = fullfile( Path_Figures , ...
    'YPR_curve_corvina_Gherard_growth.png' ) ; 
print ( '-dpng' , '-r600' , figure_1 ) ;
close ( Fig1 ) ;

%% Plot FNSSBR = f(EOA) for corvina, and save the resulting figure
Fig2 = figure ; 
p_sup_1 = plot([corvina.EOA corvina.EOA 0],[0 ...
     Current_FNSSBR  Current_FNSSBR],'linestyle','-.',...
     'Color','k','linewidth',2) ;
hold on 
p_sup_2 = plot([Emax Emax 0] ,[0 FNSSBRmax FNSSBRmax],...
    'linewidth',2,'Color',[.6 .6 .6],'linestyle','--') ;
p1_epr = plot(E_range, FNSSBR_E,'-k','linewidth',3) ; 
set(gca,'fontsize',18,'linewidth',2)
axis ( [0 1 0 1.02] )
xlabel ( 'Exploitation rate of old adults (year^-^1)' , ...
    'fontsize' , 20 )
ylabel ( '(SSBR) / (natural SSBR)' , 'fontsize' , 20 )
figure_2 = fullfile( Path_Figures , ...
    'FNEPR_curve_corvina_Gherard_growth.png' ) ; 
print ( '-dpng' , figure_2 ) ; 
close ( Fig2 ) ;

%%%%%%%%%%%%%%%%%%%%%%%%%%%%%%%%%%%%%%%%%%%%%%%%%%%%%%%%%%%%%%%%%%%%%%%%
%%
%%  (2) Consider the von Bertalanffy growth model fit to raw data
%%
%%%%%%%%%%%%%%%%%%%%%%%%%%%%%%%%%%%%%%%%%%%%%%%%%%%%%%%%%%%%%%%%%%%%%%%

%% Evaluate natural SSBR (NSSBR) for corvina
p2 = corvina ; 
p2.EOA = 0 ; 
NSSBR = SSBR_vb_growth(p2) ; 

%% Evaluate the impacts of the exploitation rate of old adults
%% on EPR and SSBR
% Make calculations
E_range = linspace ( 0 , 1 , 1000 ) ;
% Create a waitbar
tt_1 = 'Progress [  0%% ]' ;
ht_1 = waitbar(0,tt_1) ;
p2 = corvina ;
SSBR_E = zeros(size(E_range)) ; 
YPR_E = zeros(size(E_range)) ; 
for i = 1 : numel(E_range) 
    waitbar(i/numel(E_range),ht_1,sprintf(...
        ' [  %2.2f%% ] \n',(100*i/numel(E_range)))) 
        E_value = E_range(i) ; 
        p2.EOA = E_value ; 
        SSBR_E(i) = SSBR_vb_growth(p2) ; 
        YPR_E(i) = YPR_vb_growth(p2) ; 
end
% Close the waitbar 
close ( ht_1 )
FNSSBR_E = SSBR_E./ NSSBR ;   

%% Estimate FNSSBR and YPR at the current exploitation rate 
%% of old adults
Current_FNSSBR = interp1 ( E_range , FNSSBR_E , corvina.EOA ) ; 
Current_YPR = interp1 ( E_range , YPR_E , corvina.EOA ) ; 
Current_FNSSBR_vb_growth = Current_FNSSBR ; 

%% Estimate YPR, EOA, and FNEPR at maximum sustainable 
%% Yield-Per-Recruit (YPRmax, Emax, and FNEPRmax) 
[ YPRmax , I_YPRmax ] = max(YPR_E) ; 
Emax = E_range(I_YPRmax) ; 
FNSSBRmax = FNSSBR_E(I_YPRmax) ; 
matfile_1 = fullfile( Path_Output , ...
    'Per_Recruit_MSYPR_vb_growth.mat' ) ;
save ( matfile_1 , 'Emax' , 'YPRmax' , 'FNSSBRmax' ) ; 
Current_YPR_over_YPRmax_vb_growth = Current_YPR./ YPRmax ; 

%% Plot YPR = f(EOA) for corvina, and save the resulting figure
Fig1 = figure ; 
p_sup_1 = plot([corvina.EOA corvina.EOA 0],...
    [0 Current_YPR Current_YPR],'linestyle','-.',...
     'Color','k','linewidth',2) ;
hold on 
p_sup_2 = plot([Emax Emax 0],[0 YPRmax YPRmax],'linewidth',2,...
    'Color',[.6 .6 .6],'linestyle','--') ; 
p1_ypr = plot(E_range, YPR_E,'-k') ; 
set ( p1_ypr , 'linewidth' , 3 ) ; 
set(gca,'fontsize',18,'linewidth',2)
axis ( [0 1.02 0 (max(YPR_E)).* 1.02] )
xlabel ( 'Exploitation rate of old adults (year^-^1)' , ...
    'fontsize' , 20 )
ylabel ( 'Yield-per-recruit' , 'fontsize' , 20 )
figure_1 = fullfile( Path_Figures , ...
    'YPR_curve_corvina_vb_growth.png' ) ; 
print ( '-dpng' , '-r600' , figure_1 ) ;
close ( Fig1 ) ;

%% Plot FNSSBR = f(EOA) for corvina, and save the resulting figure
Fig2 = figure ; 
p_sup_1 = plot([corvina.EOA corvina.EOA 0],[0 ...
     Current_FNSSBR  Current_FNSSBR],'linestyle','-.',...
     'Color','k','linewidth',2) ;
hold on 
p_sup_2 = plot([Emax Emax 0] ,[0 FNSSBRmax FNSSBRmax],...
    'linewidth',2,'Color',[.6 .6 .6],'linestyle','--') ;
p1_epr = plot(E_range, FNSSBR_E,'-k','linewidth',3) ; 
set(gca,'fontsize',18,'linewidth',2)
axis ( [0 1 0 1.02] )
xlabel ( 'Exploitation rate of old adults (year^-^1)' , ...
    'fontsize' , 20 )
ylabel ( '(SSBR) / (natural SSBR)' , 'fontsize' , 20 )
figure_2 = fullfile( Path_Figures , ...
    'FNEPR_curve_corvina_vb_growth.png' ) ; 
print ( '-dpng' , figure_2 ) ; 
close ( Fig2 ) ;

%%%%%%%%%%%%%%%%%%%%%%%%%%%%%%%%%%%%%%%%%%%%%%%%%%%%%%%%%%%%%%%%%%%%%%%%
%%
%%  (3) Consider the von Bertalanffy growth model fit to raw data
%%  bolstered by simulated values
%%
%%%%%%%%%%%%%%%%%%%%%%%%%%%%%%%%%%%%%%%%%%%%%%%%%%%%%%%%%%%%%%%%%%%%%%%

%% Evaluate natural SSBR (NSSBR) for corvina
p2 = corvina ; 
p2.EOA = 0 ; 
NSSBR = SSBR_vb_bolstered_growth(p2) ; 

%% Evaluate the impacts of the exploitation rate of old adults
%% on EPR and SSBR
% Make calculations
E_range = linspace ( 0 , 1 , 1000 ) ;
% Create a waitbar
tt_1 = 'Progress [  0%% ]' ;
ht_1 = waitbar(0,tt_1) ;
p2 = corvina ;
SSBR_E = zeros(size(E_range)) ; 
YPR_E = zeros(size(E_range)) ; 
for i = 1 : numel(E_range) 
    waitbar(i/numel(E_range),ht_1,sprintf(...
        ' [  %2.2f%% ] \n',(100*i/numel(E_range)))) 
        E_value = E_range(i) ; 
        p2.EOA = E_value ; 
        SSBR_E(i) = SSBR_vb_bolstered_growth(p2) ; 
        YPR_E(i) = YPR_vb_bolstered_growth(p2) ; 
end
% Close the waitbar 
close ( ht_1 )
FNSSBR_E = SSBR_E./ NSSBR ;   

%% Estimate FNSSBR and YPR at the current exploitation rate 
%% of old adults
Current_FNSSBR = interp1 ( E_range , FNSSBR_E , corvina.EOA ) ; 
Current_YPR = interp1 ( E_range , YPR_E , corvina.EOA ) ; 
Current_FNSSBR_vb_bolstered_growth = Current_FNSSBR ; 

%% Estimate YPR, EOA, and FNEPR at maximum sustainable 
%% Yield-Per-Recruit (YPRmax, Emax, and FNEPRmax) 
[ YPRmax , I_YPRmax ] = max(YPR_E) ; 
Emax = E_range(I_YPRmax) ; 
FNSSBRmax = FNSSBR_E(I_YPRmax) ; 
matfile_1 = fullfile( Path_Output , ...
    'Per_Recruit_MSYPR_vb_bolstered_growth.mat' ) ;
save ( matfile_1 , 'Emax' , 'YPRmax' , 'FNSSBRmax' ) ; 
Current_YPR_over_YPRmax_vb_bolstered_growth = Current_YPR./ YPRmax ; 

%% Plot YPR = f(EOA) for corvina, and save the resulting figure
Fig1 = figure ; 
p_sup_1 = plot([corvina.EOA corvina.EOA 0],...
    [0 Current_YPR Current_YPR],'linestyle','-.',...
     'Color','k','linewidth',2) ;
hold on 
p_sup_2 = plot([Emax Emax 0],[0 YPRmax YPRmax],'linewidth',2,...
    'Color',[.6 .6 .6],'linestyle','--') ; 
p1_ypr = plot(E_range, YPR_E,'-k') ; 
set ( p1_ypr , 'linewidth' , 3 ) ; 
set(gca,'fontsize',18,'linewidth',2)
axis ( [0 1.02 0 (max(YPR_E)).* 1.02] )
xlabel ( 'Exploitation rate of old adults (year^-^1)' , ...
    'fontsize' , 20 )
ylabel ( 'Yield-per-recruit' , 'fontsize' , 20 )
figure_1 = fullfile( Path_Figures , ...
    'YPR_curve_corvina_vb_bolstered_growth.png' ) ; 
print ( '-dpng' , '-r600' , figure_1 ) ;
close ( Fig1 ) ;

%% Plot FNSSBR = f(EOA) for corvina, and save the resulting figure
Fig2 = figure ; 
p_sup_1 = plot([corvina.EOA corvina.EOA 0],[0 ...
     Current_FNSSBR  Current_FNSSBR],'linestyle','-.',...
     'Color','k','linewidth',2) ;
hold on 
p_sup_2 = plot([Emax Emax 0] ,[0 FNSSBRmax FNSSBRmax],...
    'linewidth',2,'Color',[.6 .6 .6],'linestyle','--') ;
p1_epr = plot(E_range, FNSSBR_E,'-k','linewidth',3) ; 
set(gca,'fontsize',18,'linewidth',2)
axis ( [0 1 0 1.02] )
xlabel ( 'Exploitation rate of old adults (year^-^1)' , ...
    'fontsize' , 20 )
ylabel ( '(SSBR) / (natural SSBR)' , 'fontsize' , 20 )
figure_2 = fullfile( Path_Figures , ...
    'FNEPR_curve_corvina_vb_bolstered_growth.png' ) ; 
print ( '-dpng' , figure_2 ) ; 
close ( Fig2 ) ;

%%%%%%%%%%%%%%%%%%%%%%%%%%%%%%%%%%%%%%%%%%%%%%%%%%%%%%%%%%%%%%%%%%%%%%%%
%%
%%  (4) Consider the Schnute-Richards growth model fit to raw data
%%
%%%%%%%%%%%%%%%%%%%%%%%%%%%%%%%%%%%%%%%%%%%%%%%%%%%%%%%%%%%%%%%%%%%%%%%

%% Evaluate natural SSBR (NSSBR) for corvina
p2 = corvina ; 
p2.EOA = 0 ; 
NSSBR = SSBR_sr_growth(p2) ; 

%% Evaluate the impacts of the exploitation rate of old adults
%% on EPR and SSBR
% Make calculations
E_range = linspace ( 0 , 1 , 1000 ) ;
% Create a waitbar
tt_1 = 'Progress [  0%% ]' ;
ht_1 = waitbar(0,tt_1) ;
p2 = corvina ;
SSBR_E = zeros(size(E_range)) ; 
YPR_E = zeros(size(E_range)) ; 
for i = 1 : numel(E_range) 
    waitbar(i/numel(E_range),ht_1,sprintf(...
        ' [  %2.2f%% ] \n',(100*i/numel(E_range)))) 
        E_value = E_range(i) ; 
        p2.EOA = E_value ; 
        SSBR_E(i) = SSBR_sr_growth(p2) ; 
        YPR_E(i) = YPR_sr_growth(p2) ; 
end
% Close the waitbar 
close ( ht_1 )
FNSSBR_E = SSBR_E./ NSSBR ;   

%% Estimate FNSSBR and YPR at the current exploitation rate 
%% of old adults
Current_FNSSBR = interp1 ( E_range , FNSSBR_E , corvina.EOA ) ; 
Current_YPR = interp1 ( E_range , YPR_E , corvina.EOA ) ; 
Current_FNSSBR_sr_growth = Current_FNSSBR ; 

%% Estimate YPR, EOA, and FNEPR at maximum sustainable 
%% Yield-Per-Recruit (YPRmax, Emax, and FNEPRmax) 
[ YPRmax , I_YPRmax ] = max(YPR_E) ; 
Emax = E_range(I_YPRmax) ; 
FNSSBRmax = FNSSBR_E(I_YPRmax) ; 
matfile_1 = fullfile( Path_Output , ...
    'Per_Recruit_MSYPR_sr_growth.mat' ) ;
save ( matfile_1 , 'Emax' , 'YPRmax' , 'FNSSBRmax' ) ; 
Current_YPR_over_YPRmax_sr_growth = Current_YPR./ YPRmax ; 

%% Plot YPR = f(EOA) for corvina, and save the resulting figure
Fig1 = figure ; 
p_sup_1 = plot([corvina.EOA corvina.EOA 0],...
    [0 Current_YPR Current_YPR],'linestyle','-.',...
     'Color','k','linewidth',2) ;
hold on 
p_sup_2 = plot([Emax Emax 0],[0 YPRmax YPRmax],'linewidth',2,...
    'Color',[.6 .6 .6],'linestyle','--') ; 
p1_ypr = plot(E_range, YPR_E,'-k') ; 
set ( p1_ypr , 'linewidth' , 3 ) ; 
set(gca,'fontsize',18,'linewidth',2)
axis ( [0 1.02 0 (max(YPR_E)).* 1.02] )
xlabel ( 'Exploitation rate of old adults (year^-^1)' , ...
    'fontsize' , 20 )
ylabel ( 'Yield-per-recruit' , 'fontsize' , 20 )
figure_1 = fullfile( Path_Figures , ...
    'YPR_curve_corvina_sr_growth.png' ) ; 
print ( '-dpng' , '-r600' , figure_1 ) ;
close ( Fig1 ) ;

%% Plot FNSSBR = f(EOA) for corvina, and save the resulting figure
Fig2 = figure ; 
p_sup_1 = plot([corvina.EOA corvina.EOA 0],[0 ...
     Current_FNSSBR  Current_FNSSBR],'linestyle','-.',...
     'Color','k','linewidth',2) ;
hold on 
p_sup_2 = plot([Emax Emax 0] ,[0 FNSSBRmax FNSSBRmax],...
    'linewidth',2,'Color',[.6 .6 .6],'linestyle','--') ;
p1_epr = plot(E_range, FNSSBR_E,'-k','linewidth',3) ; 
set(gca,'fontsize',18,'linewidth',2)
axis ( [0 1 0 1.02] )
xlabel ( 'Exploitation rate of old adults (year^-^1)' , ...
    'fontsize' , 20 )
ylabel ( '(SSBR) / (natural SSBR)' , 'fontsize' , 20 )
figure_2 = fullfile( Path_Figures , ...
    'FNEPR_curve_corvina_sr_growth.png' ) ; 
print ( '-dpng' , figure_2 ) ; 
close ( Fig2 ) ;

%%%%%%%%%%%%%%%%%%%%%%%%%%%%%%%%%%%%%%%%%%%%%%%%%%%%%%%%%%%%%%%%%%%%%%%%
%%
%%  (5) Consider the Schnute-Richards growth model fit to raw data
%%  bolstered by simulated values
%%
%%%%%%%%%%%%%%%%%%%%%%%%%%%%%%%%%%%%%%%%%%%%%%%%%%%%%%%%%%%%%%%%%%%%%%%

%% Evaluate natural SSBR (NSSBR) for corvina
p2 = corvina ; 
p2.EOA = 0 ; 
NSSBR = SSBR_sr_bolstered_growth(p2) ; 

%% Evaluate the impacts of the exploitation rate of old adults
%% on EPR and SSBR
% Make calculations
E_range = linspace ( 0 , 1 , 1000 ) ;
% Create a waitbar
tt_1 = 'Progress [  0%% ]' ;
ht_1 = waitbar(0,tt_1) ;
p2 = corvina ;
SSBR_E = zeros(size(E_range)) ; 
YPR_E = zeros(size(E_range)) ; 
for i = 1 : numel(E_range) 
    waitbar(i/numel(E_range),ht_1,sprintf(...
        ' [  %2.2f%% ] \n',(100*i/numel(E_range)))) 
        E_value = E_range(i) ; 
        p2.EOA = E_value ; 
        SSBR_E(i) = SSBR_sr_bolstered_growth(p2) ; 
        YPR_E(i) = YPR_sr_bolstered_growth(p2) ; 
end
% Close the waitbar 
close ( ht_1 )
FNSSBR_E = SSBR_E./ NSSBR ;   

%% Estimate FNSSBR and YPR at the current exploitation rate 
%% of old adults
Current_FNSSBR = interp1 ( E_range , FNSSBR_E , corvina.EOA ) ; 
Current_YPR = interp1 ( E_range , YPR_E , corvina.EOA ) ; 
Current_FNSSBR_sr_bolstered_growth = Current_FNSSBR ; 

%% Estimate YPR, EOA, and FNEPR at maximum sustainable 
%% Yield-Per-Recruit (YPRmax, Emax, and FNEPRmax) 
[ YPRmax , I_YPRmax ] = max(YPR_E) ; 
Emax = E_range(I_YPRmax) ; 
FNSSBRmax = FNSSBR_E(I_YPRmax) ; 
matfile_1 = fullfile( Path_Output , ...
    'Per_Recruit_MSYPR_sr_bolstered_growth.mat' ) ;
save ( matfile_1 , 'Emax' , 'YPRmax' , 'FNSSBRmax' ) ; 
Current_YPR_over_YPRmax_sr_bolstered_growth = Current_YPR./ YPRmax ; 

%% Plot YPR = f(EOA) for corvina, and save the resulting figure
Fig1 = figure ; 
p_sup_1 = plot([corvina.EOA corvina.EOA 0],...
    [0 Current_YPR Current_YPR],'linestyle','-.',...
     'Color','k','linewidth',2) ;
hold on 
p_sup_2 = plot([Emax Emax 0],[0 YPRmax YPRmax],'linewidth',2,...
    'Color',[.6 .6 .6],'linestyle','--') ; 
p1_ypr = plot(E_range, YPR_E,'-k') ; 
set ( p1_ypr , 'linewidth' , 3 ) ; 
set(gca,'fontsize',18,'linewidth',2)
axis ( [0 1.02 0 (max(YPR_E)).* 1.02] )
xlabel ( 'Exploitation rate of old adults (year^-^1)' , ...
    'fontsize' , 20 )
ylabel ( 'Yield-per-recruit' , 'fontsize' , 20 )
figure_1 = fullfile( Path_Figures , ...
    'YPR_curve_corvina_sr_bolstered_growth.png' ) ; 
print ( '-dpng' , '-r600' , figure_1 ) ;
close ( Fig1 ) ;

%% Plot FNSSBR = f(EOA) for corvina, and save the resulting figure
Fig2 = figure ; 
p_sup_1 = plot([corvina.EOA corvina.EOA 0],[0 ...
     Current_FNSSBR  Current_FNSSBR],'linestyle','-.',...
     'Color','k','linewidth',2) ;
hold on 
p_sup_2 = plot([Emax Emax 0] ,[0 FNSSBRmax FNSSBRmax],...
    'linewidth',2,'Color',[.6 .6 .6],'linestyle','--') ;
p1_epr = plot(E_range, FNSSBR_E,'-k','linewidth',3) ; 
set(gca,'fontsize',18,'linewidth',2)
axis ( [0 1 0 1.02] )
xlabel ( 'Exploitation rate of old adults (year^-^1)' , ...
    'fontsize' , 20 )
ylabel ( '(SSBR) / (natural SSBR)' , 'fontsize' , 20 )
figure_2 = fullfile( Path_Figures , ...
    'FNEPR_curve_corvina_sr_bolstered_growth.png' ) ; 
print ( '-dpng' , figure_2 ) ; 
close ( Fig2 ) ;

%% Produce a bar plot showing FNSSBR for corvina for the different 
%% growth models considered
Fig1 = figure ; 
Nb_components = 5 ; 
FNSSBR = [Current_FNSSBR_Gherard_growth Current_FNSSBR_vb_growth ...
    Current_FNSSBR_vb_bolstered_growth Current_FNSSBR_sr_growth ...
    Current_FNSSBR_sr_bolstered_growth] ; 
bar ( (1 : Nb_components) , FNSSBR ) 
Xt = 1:1:Nb_components;
Xl = [1 Nb_components+1];
set(gca,'XTick',Xt,'XLim',Xl);
components = { 'Gherard model' ; 'VB model' ; 'VB bolstered model' ; ...
    'S-R model' ; 'S-R bolstered model' } ;  
set_xtick_label(components(1:1:5, :), 28 , '',12);
set ( gca , 'fontsize' , 12 ) ; 
axis( [ 0 (Nb_components+1) 0 max(FNSSBR).* 1.01 ] )
ylabel( '(SSBR) / (natural SSBR)' , 'fontsize' , 14 )
colormap ( [0.5 0.5 0.5] ) 
box off
Barplotname_1 = ...
    'Barplots_FNSSBR_corvina_alternative_growth_models.png' ; 
fn_bar_1 = fullfile( Path_Figures , Barplotname_1 );
print ( '-dpng' , '-r600' , fn_bar_1 )
close ( Fig1 ) 

%% Produce a bar plot showing YPR over YPRmax for corvina 
%% for the different growth models considered
Fig1 = figure ; 
Nb_components = 5 ; 
YPR_over_YPRmax = [Current_YPR_over_YPRmax_Gherard_growth ...
    Current_YPR_over_YPRmax_vb_growth ...
    Current_YPR_over_YPRmax_vb_bolstered_growth ...
    Current_YPR_over_YPRmax_sr_growth ...
    Current_YPR_over_YPRmax_sr_bolstered_growth] ; 
bar ( (1 : Nb_components) , YPR_over_YPRmax ) 
Xt = 1:1:Nb_components;
Xl = [1 Nb_components+1];
set(gca,'XTick',Xt,'XLim',Xl);
components = { 'Gherard model' ; 'VB model' ; 'VB bolstered model' ; ...
    'S-R model' ; 'S-R bolstered model' } ;  
set_xtick_label(components(1:1:5, :), 28 , '',12);
set ( gca , 'fontsize' , 12 ) ; 
axis( [ 0 (Nb_components+1) 0 max(YPR_over_YPRmax).* 1.01 ] )
ylabel( '(YPR) / (YPR_m_a_x)' , 'fontsize' , 14 )
colormap ( [0.5 0.5 0.5] ) 
box off
Barplotname_1 = ...
    'Barplots_YPR_over_YPRmax_corvina_alternative_growth_models.png' ; 
fn_bar_1 = fullfile( Path_Figures , Barplotname_1 );
print ( '-dpng' , '-r600' , fn_bar_1 )
close ( Fig1 ) 
